# Supplementary material for: Polydopamine Coating of Graphitic Carbon Nitride, g-C3N4, Improves Biomedical Application
Source: Biomedicines. 2024 May 23;12(6):1151. doi: 10.3390/biomedicines12061151 (PMC11201011; doi:10.3390/biomedicines12061151)
Supplement: Supplementary file 1 [file biomedicines-12-01151-s001.zip]

Archive with 1 entries (1 files):
- biomedicines-2919093-SI.pdf
